# Supplementary material for: Analyzing the phylogeny of poplars based on molecular data
Source: PLoS One. 2018 Nov 9;13(11):e0206998. doi: 10.1371/journal.pone.0206998 (PMC6226168; doi:10.1371/journal.pone.0206998)
Supplement: S1 Table — (XLSX) [file pone.0206998.s001.xlsx]

## Sheet: S1_Table
S1 Table	Source of Populus
Sections	Species	Chloroplast													ITS
		Codes (#)	Sources	Geographic coordinates	Altitudes / m	GenBank accession numbers									Codes (#)	Sources	Geographic coordinates	Altitudes / m	GenBank accession numbers
						Complete genomes	rbcL	matK	rpoB	rpoC1	psbA-trnH	psbI-K	atpF-atpH	trnL-F
Tacamahaca	P. trinervis	1	Kangding, Sichuan, China	N29.59.36, E101.52.46	3436	-	MH574005	MH574086	MH574167	MH574248	MH574329	MH580368	MH574410	MH573924	1	Kangding, Sichuan, China	N29.59.36, E101.52.46	3436	MH580303
		2	Kangding, Sichuan, China	N29.57.14, E101.57.40	3078	-	MH574006	MH574087	MH574168	MH574249	MH574330	MH580369	MH574411	MH573925	2	Kangding, Sichuan, China	N29.57.14, E101.57.40	3078	MH580304
		3	Kangding, Sichuan, China	N29.59.36, E101.52.46	3436	-	MH574007	MH574088	MH574169	MH574250	MH574331	MH580370	MH574412	MH573926	3	Kangding, Sichuan, China	N29.59.36, E101.52.46	3436	MH580305
	P. szechuanica	1	Deqen, Yunnan, China	N28.29.46, E98.54.07	3643	-	MH574019	MH574100	MH574181	MH574262	MH574343	MH580382	MH574424	MH573938	1	Deqen, Yunnan, China	N28.29.46, E98.54.07	3643	MH580306
		2	Weixi, Yunnan, China	N27.08.50, E99.24.05	3018	-	MH574020	MH574101	MH574182	MH574263	MH574344	MH580383	MH574425	MH573939	2	Weixi, Yunnan, China	N27.08.50, E99.24.05	3018	MH580307
		3	GenBank	-	-	MG262357	-	-	-	-	-	-	-	-	3	GenBank	-	-	KC485104
		-	-	-	-	-	-	-	-	-	-	-	-	-	4	GenBank	-	-	JQ898625
	P. haoana	1	Deqen,Yunnan, China	N28.08.54, E98.54.21	2159	-	MH574022	MH574103	MH574184	MH574265	MH574346	MH580385	MH574427	MH573941	1	Deqen,Yunnan, China	N28.08.54, E98.54.21	2159	MH580308
		2	Deqen,Yunnan, China	N28.08.54, E98.54.21	2159	-	MH574023	MH574104	MH574185	MH574266	MH574347	MH580386	MH574428	MH573942	2	Deqen,Yunnan, China	N28.08.54, E98.54.21	2159	MH580309
		3	Shangri-la, Yunnan, China	N27.32.28, E99.49.27	3230	-	MH574024	MH574105	MH574186	MH574267	MH574348	MH580387	MH574429	MH573943	-	-	-	-	-
	P. simonii	1	Botanical garden, Beijing, China	N40.00.12, E116.12.24	128	-	MH574004	MH574085	MH574166	MH574247	MH574328	MH580367	MH574409	MH573923	1	Botanical garden, Beijing, China	N40.00.12, E116.12.24	128	MH580310
		2	Hanyuan, Sichuan, China	N29.19.50, E102.36.42	768	-	MH574044	MH574125	MH574206	MH574287	MH574368	MH580407	MH574449	MH573963	2	Hanyuan, Sichuan, China	N29.19.50, E102.36.42	768	MH580311
		3	Kangding, Sichuan, China	N30.07.52, E102.10.15	1500	-	MH574064	MH574145	MH574226	MH574307	MH574388	MH580427	MH574469	MH573983	3	GenBank	-	-	JQ898627
		4	GenBank	-	-	MG262356	-	-	-	-	-	-	-	-	4	GenBank	-	-	KC485103
	P. maximowiczii	1	Huhehaote, Inner Mongolia, China	N40.47.46, E111.40.23	1041	-	MH574045	MH574126	MH574207	MH574288	MH574369	MH580408	MH574450	MH573964	1	Huhehaote, Inner Mongolia, China	N40.47.46, E111.40.23	1041	MH580312
		-	-	-	-	-	-	-	-	-	-	-	-	-	2	GenBank	-	-	JQ898634
	P. pseudo-simonii	1	Tongliao, Inner Mongolia, China	N43.10.47, E123.32.07	102	-	MH574061	MH574142	MH574223	MH574304	MH574385	MH580424	MH574466	MH573980	1	Tongliao, Inner Mongolia, China	N43.10.47, E123.32.07	102	MH580313
	P. cathayana	1	Chifeng, Inner Mongolia, China	N44.18.01, E119.14.24	534	-	MH574049	MH574130	MH574211	MH574292	MH574373	MH580412	MH574454	MH573968	1	Chifeng, Inner Mongolia, China	N44.18.01, E119.14.24	534	MH580314
		2	GenBank	-	-	KP729175	-	-	-	-	-	-	-	-	2	GenBank	-	-	KC415491
		-	-	-	-	-	-	-	-	-	-	-	-	-	3	GenBank	-	-	JQ898626
		-	-	-	-	-	-	-	-	-	-	-	-	-	4	GenBank	-	-	JQ898649
	P. ussuriensis	1	Panshi, Jilin, China	N42.47.49, E126.07.45	820	-	MH574021	MH574102	MH574183	MH574264	MH574345	MH580384	MH574426	MH573940	1	Panshi, Jilin, China	N42.47.49, E126.07.45	820	MH580315
		-	-	-	-	-	-	-	-	-	-	-	-	-	2	GenBank	-	-	JQ898629
	P. qamdoensis	1	Qamdo, Tibet, China	N31.22.29, E97.13.05	3323	-	MH574028	MH574109	MH574190	MH574271	MH574352	MH580391	MH574433	MH573947	1	Qamdo, Tibet, China	N31.22.29, E97.13.05	3323	MH580316
		2	Gonjo, Tibet, China	N31.04.37, E98.12.33	3837	-	MH574029	MH574110	MH574191	MH574272	MH574353	MH580392	MH574434	MH573948	2	Gonjo, Tibet, China	N31.04.37, E98.12.33	3837	MH580317
		3	Markam, Tibet, China	N29.51.56, E98.35.56	3732	-	MH574030	MH574111	MH574192	MH574273	MH574354	MH580393	MH574435	MH573949	3	Markam, Tibet, China	N29.51.56, E98.35.56	3732	MH580318
		4	Markam, Tibet, China	N29.23.15, E98.39.47	3613	-	MH574031	MH574112	MH574193	MH574274	MH574355	MH580394	MH574436	MH573950	4	GenBank	-	-	KC485101
	P. szechuanica var. tibetica	1	Deqen, Yunnan , China	N28.29.48, E98.55.53	3518	-	MH574073	MH574154	MH574235	MH574316	MH574397	MH580436	MH574478	MH573992	1	Deqen, Yunnan , China	N28.29.48, E98.55.53	3518	MH580323
		2	Markam, Tibet, China	N29.32.36, E98.13.00	3533	-	MH574074	MH574155	MH574236	MH574317	MH574398	MH580437	MH574479	MH573993	2	Markam, Tibet, China	N29.32.36, E98.13.00	3533	MH580324
		3	Yajiang, Sichuan, China	N29.59.39, E100.55.59	3595	-	MH574076	MH574157	MH574238	MH574319	MH574400	MH580439	MH574481	MH573995	3	Yajiang, Sichuan, China	N29.59.39, E100.55.59	3595	MH580325
		4	Lhasa, Tibet, China	N29.52.28, E90.45.24	3890	-	MH574081	MH574162	MH574243	MH574324	MH574405	MH580444	MH574486	MH574000	4	Lhasa, Tibet, China	N29.52.28, E90.45.24	3890	MH580320
		5	Lhasa, Tibet, China	N29.52.28, E90.45.24	3890	-	MH574082	MH574163	MH574244	MH574325	MH574406	MH580445	MH574487	MH574001	5	Lhasa, Tibet, China	N29.52.28, E90.45.24	3890	MH580321
		6	Lhasa, Tibet, China	N29.52.28, E90.45.24	3890	-	MH574083	MH574164	MH574245	MH574326	MH574407	MH580446	MH574488	MH574002	6	Lhasa, Tibet, China	N29.52.28, E90.45.24	3890	MH580322
	P. ciliate	1	Shangri-la, Yunnan, China	N28.23.14, E99.45.42	3146	-	MH574070	MH574151	MH574232	MH574313	MH574394	MH580433	MH574475	MH573989	1	Shangri-la, Yunnan, China	N28.23.14, E99.45.42	3146	MH580326
		2	Shangri-la, Yunnan, China	N28.23.14, E99.45.42	3140	-	MH574071	MH574152	MH574233	MH574314	MH574395	MH580434	MH574476	MH573990	2	Shangri-la, Yunnan, China	N28.23.14, E99.45.42	3140	MH580327
		3	Shangri-la, Yunnan, China	N28.23.14, E99.45.42	3140	-	MH574072	MH574153	MH574234	MH574315	MH574396	MH580435	MH574477	MH573991	3	GenBank	-	-	KC485086
	P. yunnanensis	1	Weixi, Yunnan, China	N27.09.58, E99.16.34	2424	-	MH574067	MH574148	MH574229	MH574310	MH574391	MH580430	MH574472	MH573986	1	Weixi, Yunnan, China	N27.09.58, E99.16.34	2424	MH580328
		2	Qujing, Yunnan, China	N25.54.55, E104.02.17	2133	-	MH574068	MH574149	MH574230	MH574311	MH574392	MH580431	MH574473	MH573987	2	Qujing, Yunnan, China	N25.54.55, E104.02.17	2133	MH580329
		3	Weixi, Yunnan, China	N27.09.58, E99.16.34	2424	-	MH574069	MH574150	MH574231	MH574312	MH574393	MH580432	MH574474	MH573988	3	GenBank	-	-	JQ898623
		4	GenBank	-	-	KP729176	-	-	-	-	-	-	-	-	-	-	-	-	-
		5	GenBank	-	-	MG262360	-	-	-	-	-	-	-	-	-	-	-	-	-
	P. xiangchengensis	1	Daocheng, Sichuan, China	N28.37.23, E100.16.38	3315	-	MH574035	MH574116	MH574197	MH574278	MH574359	MH580398	MH574440	MH573954	1	Daocheng, Sichuan, China	N28.37.23, E100.16.38	3315	MH580330
		2	Daocheng, Sichuan, China	N28.37.23, E100.16.38	3315	-	MH574036	MH574117	MH574198	MH574279	MH574360	MH580399	MH574441	MH573955	2	Daocheng, Sichuan, China	N28.37.23, E100.16.38	3315	MH580331
		3	Xiangcheng, Sichuan, China	N28.57.23, E99.48.21	2857	-	MH574037	MH574118	MH574199	MH574280	MH574361	MH580400	MH574442	MH573956	3	Xiangcheng, Sichuan, China	N28.57.23, E99.48.21	2857	MH580332
	P. kangdingensis	1	Kangding, Sichuan, China	N30.02.59, E101.28.56	3480	-	MH574039	MH574120	MH574201	MH574282	MH574363	MH580402	MH574444	MH573958	1	Kangding, Sichuan, China	N30.02.59, E101.28.56	3480	MH580333
		2	Kangding, Sichuan, China	N30.02.36, E101.29.56	3459	-	MH574040	MH574121	MH574202	MH574283	MH574364	MH580403	MH574445	MH573959	2	Kangding, Sichuan, China	N30.02.36, E101.29.56	3459	MH580334
		3	Kangding, Sichuan, China	N30.02.36, E101.29.56	3459	-	MH574041	MH574122	MH574203	MH574284	MH574365	MH580404	MH574446	MH573960	3	Kangding, Sichuan, China	N30.02.36, E101.29.56	3459	MH580335
		4	Kangding, Sichuan, China	N30.04.08, E101.28.56	3507	-	MH574042	MH574123	MH574204	MH574285	MH574366	MH580405	MH574447	MH573961	4	Kangding, Sichuan, China	N30.04.08, E101.28.56	3507	MH580336
		5	Kangding, Sichuan, China	N30.04.14, E101.28.53	3503	-	MH574043	MH574124	MH574205	MH574286	MH574367	MH580406	MH574448	MH573962	-	-	-	-	-
	P. schneideri	1	Litang, Sichuan, China	N29.45.23, E100.22.32	3673	-	MH574048	MH574129	MH574210	MH574291	MH574372	MH580411	MH574453	MH573967	1	Litang, Sichuan, China	N29.45.23, E100.22.32	3673	MH580337
	P. trichocarpa	1	GenBank	-	-	EF489041	-	-	-	-	-	-	-	-	1	GenBank	-	-	JQ898636
	P. balsamifera	1	GenBank	-	-	KJ664927	-	-	-	-	-	-	-	-	-	-	-	-	-
	P. koreana	1	GenBank	-	-	MG262348	-	-	-	-	-	-	-	-	-	-	-	-	-
	P. laurifolia	1	GenBank	-	-	MG262350	-	-	-	-	-	-	-	-	1	GenBank	-	-	KC485094
		-	-	-	-	-	-	-	-	-	-	-	-	-	2	GenBank	-	-	KC485093
		-	-	-	-	-	-	-	-	-	-	-	-	-	3	GenBank	-	-	KC485092
	P. yatungensis	-	-	-	-	-	-	-	-	-	-	-	-	-	1	GenBank	-	-	KC485110
	P. wuana	-	-	-	-	-	-	-	-	-	-	-	-	-	1	GenBank	-	-	KC485109
	P. talassica	-	-	-	-	-	-	-	-	-	-	-	-	-	1	GenBank	-	-	KC485105
		-	-	-	-	-	-	-	-	-	-	-	-	-	2	GenBank	-	-	KC485106
		-	-	-	-	-	-	-	-	-	-	-	-	-	3	GenBank	-	-	KC485107
	P. pilosa	-	-	-	-	-	-	-	-	-	-	-	-	-	1	GenBank	-	-	KC485099
		-	-	-	-	-	-	-	-	-	-	-	-	-	2	GenBank	-	-	KC485098
		-	-	-	-	-	-	-	-	-	-	-	-	-	3	GenBank	-	-	KC485097
	P. pamirica var. akqiensis	-	-	-	-	-	-	-	-	-	-	-	-	-	1	GenBank	-	-	KC485096
Aigeiros	P. deltoides	1	Kunming, Yunnan, China	N25.03.59, E102.45.51	1937	-	MH574046	MH574127	MH574208	MH574289	MH574370	MH580409	MH574451	MH573965	1	GenBank	-	-	JQ898624
		2	Kunming, Yunnan, China	N25.03.59, E102.45.51	1937	-	MH574047	MH574128	MH574209	MH574290	MH574371	MH580410	MH574452	MH573966	2	GenBank	-	-	EF060365
		-	-	-	-	-	-	-	-	-	-	-	-	-	3	GenBank	-	-	AF174629
		-	-	-	-	-	-	-	-	-	-	-	-	-	4	GenBank	-	-	AJ006438
		-	-	-	-	-	-	-	-	-	-	-	-	-	5	GenBank	-	-	JQ898622
		-	-	-	-	-	-	-	-	-	-	-	-	-	6	GenBank	-	-	JQ898630
		-	-	-	-	-	-	-	-	-	-	-	-	-	7	GenBank	-	-	JQ898632
		-	-	-	-	-	-	-	-	-	-	-	-	-	8	GenBank	-	-	JQ898645
	P. deltoides × P. nigra cv. Chile	1	Kunming, Yunnan, China	N25.03.59, E102.45.51	1937	-	MH574054	MH574135	MH574216	MH574297	MH574378	MH580417	MH574459	MH573973	-	-	-	-	-
	P. nigra	1	GenBank	-	-	KX377117	-	-	-	-	-	-	-	-	1	GenBank	-	-	KC485095
		2	GenBank	-	-	MG262354	-	-	-	-	-	-	-	-	2	GenBank	-	-	JQ898631
		-	-	-	-	-	-	-	-	-	-	-	-	-	3	GenBank	-	-	JQ898633
		-	-	-	-	-	-	-	-	-	-	-	-	-	4	GenBank	-	-	JQ898641
	P. nigra var. italica	1	Botanical garden, Beijing, China	N40.00.12, E116.12.24	128	-	MH574075	MH574156	MH574237	MH574318	MH574399	MH580438	MH574480	MH573994	1	Botanical garden, Beijing, China	N40.00.12, E116.12.24	128	MH580343
	P. beijingensis	1	Haidian, Beijing, China	N40.00.02, E116.20.20	54	-	MH574018	MH574099	MH574180	MH574261	MH574342	MH580381	MH574423	MH573937	1	Haidian, Beijing, China	N40.00.02, E116.20.20	54	MH580344
	P. canadensis	1	Haidian, Beijing, China	N40.00.02, E116.20.20	54	-	MH574038	MH574119	MH574200	MH574281	MH574362	MH580401	MH574443	MH573957	1	Haidian, Beijing, China	N40.00.02, E116.20.20	54	MH580345
	P. deltoides‘Shan Hai Guan’	1	Huhehaote, Inner Mongolia, China	N48.23.38, E111.42.21	1042	-	MH574053	MH574134	MH574215	MH574296	MH574377	MH580416	MH574458	MH573972	1	Huhehaote, Inner Mongolia, China	N48.23.38, E111.42.21	1042	MH580346
	P. deltoides‘Lux’	1	Danxian, Shandong, China	N35.10.10, E116.06.22	50	-	MH574033	MH574114	MH574195	MH574276	MH574357	MH580396	MH574438	MH573952	1	Danxian, Shandong, China	N35.10.10, E116.06.22	50	MH580347
		2	Huhehaote, Inner Mongolia, China	N48.23.38, E111.42.21	1042	-	MH574034	MH574115	MH574196	MH574277	MH574358	MH580397	MH574439	MH573953	2	Huhehaote, Inner Mongolia, China	N48.23.38, E111.42.21	1042	MH580348
	P. fremontii	1	GenBank	-	-	KJ664926	-	-	-	-	-	-	-	-	-	-	-	-	-
	P. angustifolia	1	GenBank	-	-	MG262345	-	-	-	-	-	-	-	-	-	-	-	-	-
	P. afghanica	-	-	-	-	-	-	-	-	-	-	-	-	-	1	GenBank	-	-	KC485082
	P. jrtyschensis	-	-	-	-	-	-	-	-	-	-	-	-	-	1	GenBank	-	-	KC485091
Leuce	P. tomentosa	1	Haidian, Beijing, China	N40.00.06, E116.20.47	54	-	MH574077	MH574158	MH574239	MH574320	MH574401	MH580440	MH574482	MH573996	1	Haidian, Beijing, China	N40.00.06, E116.20.47	54	MH580349
		2	Haidian, Beijing, China	N40.00.06, E116.20.47	54	-	MH574078	MH574159	MH574240	MH574321	MH574402	MH580441	MH574483	MH573997	2	Haidian, Beijing, China	N40.00.06, E116.20.47	54	MH580350
		3	Haidian, Beijing, China	N40.00.06, E116.20.47	54	-	MH574079	MH574160	MH574241	MH574322	MH574403	MH580442	MH574484	MH573998	3	Haidian, Beijing, China	N40.00.06, E116.20.47	54	MH580351
		4	Haidian, Beijing, China	N40.00.06, E116.20.47	54	-	MH574080	MH574161	MH574242	MH574323	MH574404	MH580443	MH574485	MH573999	4	Haidian, Beijing, China	N40.00.06, E116.20.47	54	MH580352
		-	-	-	-	-	-	-	-	-	-	-	-	-	5	GenBank	-	-	JQ898644
	P. rotundifolia	1	GenBank	-	-	KX425853	-	-	-	-	-	-	-	-	-	-	-	-	-
	P. rotundifolia var. duclouxiana	1	Shangri-la, Yunnan, China	N27.08.50, E99.24.05	3018	-	MH574050	MH574131	MH574212	MH574293	MH574374	MH580413	MH574455	MH573969	1	GenBank	-	-	KC485102
		2	Shangri-la, Yunnan, China	N27.08.50, E99.24.05	3018	-	MH574051	MH574132	MH574213	MH574294	MH574375	MH580414	MH574456	MH573970	-	-	-	-	-
	P. davidiana	1	Deqen, Yunnan, China	N28.30.14, E98.54.47	3589	-	MH574052	MH574133	MH574214	MH574295	MH574376	MH580415	MH574457	MH573971	1	Deqen, Yunnan, China	N28.30.14, E98.54.47	3589	MH580353
		2	Markam, Tibet, China	N29.12.03, E98.38.23	3483	-	MH574055	MH574136	MH574217	MH574298	MH574379	MH580418	MH574460	MH573974	2	Markam, Tibet, China	N29.12.03, E98.38.23	3483	MH580354
		3	Weixi, Yunnan, China	N27.09.58, E99.16.34	2424	-	MH574056	MH574137	MH574218	MH574299	MH574380	MH580419	MH574461	MH573975	3	Weixi, Yunnan, China	N27.09.58, E99.16.34	2424	MH580355
		4	GenBank	-	-	KX306825	-	-	-	-	-	-	-	-	4	GenBank	-	-	KC485087
		-	-	-	-	-	-	-	-	-	-	-	-	-	5	GenBank	-	-	JQ898637
	P. adenopoda	1	Zhangjiajie, Hunan, China	N29.07.44, E110.29.59	215	-	MH574060	MH574141	MH574222	MH574303	MH574384	MH580423	MH574465	MH573979	1	Zhangjiajie, Hunan, China	N29.07.44, E110.29.59	215	MH580356
		2	GenBank	-	-	KX425622	-	-	-	-	-	-	-	-	-	-	-	-	-
	P. alba var. pyramidalis	1	Yanqing, Beijing , China	N40.18.11, E115.56.52	613	-	MH574062	MH574143	MH574224	MH574305	MH574386	MH580425	MH574467	MH573981	1	Yanqing, Beijing , China	N40.18.11, E115.56.52	613	MH580357
		2	Ulanqab,Inner Mongolia, China	N40.58.42, E113.07.19	1367	-	MH574063	MH574144	MH574225	MH574306	MH574387	MH580426	MH574468	MH573982	2	Ulanqab,Inner Mongolia, China	N40.58.42, E113.07.19	1367	MH580358
		3	GenBank	-	-	MG262344	-	-	-	-	-	-	-	-	-	-	-	-	-
	P. alba	1	Botanical garden, Beijing, China	N40.00.12, E116.12.24	128	-	MH574066	MH574147	MH574228	MH574309	MH574390	MH580429	MH574471	MH573985	1	Botanical garden, Beijing, China	N40.00.12, E116.12.24	128	MH580359
		2	GenBank	-	-	AP008956	-	-	-	-	-	-	-	-	2	GenBank	-	-	KC485083
		-	-	-	-	-	-	-	-	-	-	-	-	-	3	GenBank	-	-	JQ898621
		-	-	-	-	-	-	-	-	-	-	-	-	-	4	GenBank	-	-	JQ898650
	P. tremula	1	GenBank	-	-	KP861984	-	-	-	-	-	-	-	-	1	GenBank	-	-	KC485108
	P. tremula x P. alba	1	GenBank	-	-	KT780870	-	-	-	-	-	-	-	-	1	GenBank	-	-	KC485084
		2	GenBank	-	-	MG262346	-	-	-	-	-	-	-	-	2	GenBank	-	-	KC485085
	P. qiongdaoensis	1	GenBank	-	-	KX534066	-	-	-	-	-	-	-	-	-	-	-	-	-
	P. hopeiensis	-	-	-	-	-	-	-	-	-	-	-	-	-	1	GenBank	-	-	JQ898642
	P. caspica	-	-	-	-	-	-	-	-	-	-	-	-	-	1	GenBank	-	-	AB685311
Leucoides	P. lasiocarpa	1	Luding, Sichuan, China	N30.00.47, E102.12.25	2127	-	MH574025	MH574106	MH574187	MH574268	MH574349	MH580388	MH574430	MH573944	1	GenBank	-	-	JQ898628
		2	Luding, Sichuan, China	N30.01.05, E102.13.38	2196	-	MH574026	MH574107	MH574188	MH574269	MH574350	MH580389	MH574431	MH573945	2	GenBank	-	-	AJ006439
		3	Luding, Sichuan, China	N30.00.58, E102.13.15	2141	-	MH574027	MH574108	MH574189	MH574270	MH574351	MH580390	MH574432	MH573946	-	-	-	-	-
		4	GenBank	-	-	KX641589	-	-	-	-	-	-	-	-	-	-	-	-	-
		5	GenBank	-	-	MG262349	-	-	-	-	-	-	-	-	-	-	-	-	-
	P. gonggaensis	1	Kangding, Sichuan, China	N29.59.39, E101.57.23	2700	-	MH574008	MH574089	MH574170	MH574251	MH574332	MH580371	MH574413	MH573927	1	Kangding, Sichuan, China	N29.59.39, E101.57.23	2700	MH580360
		2	Kangding, Sichuan, China	N29.59.40, E101.57.23	2700	-	MH574009	MH574090	MH574171	MH574252	MH574333	MH580372	MH574414	MH573928	2	Kangding, Sichuan, China	N29.59.40, E101.57.23	2700	MH580361
		3	Kangding, Sichuan, China	N29.59.41, E101.57.23	2700	-	MH574010	MH574091	MH574172	MH574253	MH574334	MH580373	MH574415	MH573929	3	Kangding, Sichuan, China	N29.59.41, E101.57.23	2700	MH580362
		4	Kangding, Sichuan, China	N29.59.42, E101.57.23	2700	-	MH574011	MH574092	MH574173	MH574254	MH574335	MH580374	MH574416	MH573930	4	Kangding, Sichuan, China	N29.59.42, E101.57.23	2700	MH580363
	P. pseudoglauca	1	Kangding, Sichuan, China	N30.03.10, E101.27.25	3440	-	MH574013	MH574094	MH574175	MH574256	MH574337	MH580376	MH574418	MH573932	1	Kangding, Sichuan, China	N30.03.10, E101.27.25	3440	MH580338
		2	Kangding, Sichuan, China	N30.03.11, E101.27.25	3440	-	MH574014	MH574095	MH574176	MH574257	MH574338	MH580377	MH574419	MH573933	2	Kangding, Sichuan, China	N30.03.11, E101.27.25	3440	MH580339
		3	Kangding, Sichuan, China	N30.03.12, E101.27.25	3440	-	MH574015	MH574096	MH574177	MH574258	MH574339	MH580378	MH574420	MH573934	3	Kangding, Sichuan, China	N30.03.12, E101.27.25	3440	MH580340
		4	Kangding, Sichuan, China	N30.03.13, E101.27.25	3440	-	MH574016	MH574097	MH574178	MH574259	MH574340	MH580379	MH574421	MH573935	4	Kangding, Sichuan, China	N30.03.13, E101.27.25	3440	MH580341
		5	Kangding, Sichuan, China	N30.03.14, E101.27.25	3440	-	MH574017	MH574098	MH574179	MH574260	MH574341	MH580380	MH574422	MH573936	5	Kangding, Sichuan, China	N30.03.14, E101.27.25	3440	MH580342
		6	Kangding, Sichuan, China	N30.03.15, E101.27.25	3440	-	MH574012	MH574093	MH574174	MH574255	MH574336	MH580375	MH574417	MH573931	-	-	-	-	-
	P. wilsonii	1	GenBank	-	-	MG262359	-	-	-	-	-	-	-	-	-	-	-	-	-
		2	GenBank	-	-	MG214781	-	-	-	-	-	-	-	-	-	-	-	-	-
Turanga	P. euphratica	1	Jinta, Gansu, China	N40.01.20, E98.50.56	1262	-	MH574032	MH574113	MH574194	MH574275	MH574356	MH580395	MH574437	MH573951	1	Jinta, Gansu, China	N40.01.20, E98.50.56	1262	MH580364
		2	GenBank	-	-	KJ624919	-	-	-	-	-	-	-	-	2	GenBank	-	-	KC485088
		-	-	-	-	-	-	-	-	-	-	-	-	-	3	GenBank	-	-	AB685312
		-	-	-	-	-	-	-	-	-	-	-	-	-	4	GenBank	-	-	KC485089
		-	-	-	-	-	-	-	-	-	-	-	-	-	5	GenBank	-	-	KC485090
		-	-	-	-	-	-	-	-	-	-	-	-	-	6	GenBank	-	-	JQ898635
	P.pruinosa	1	GenBank	-	-	MG262355	-	-	-	-	-	-	-	-	1	GenBank	-	-	KC485100
	P. ilicifolia	1	GenBank	-	-	KX421095	-	-	-	-	-	-	-	-	-	-	-	-	-
Abaso	P. mexicana	-	GenBank	-	-	MG262351	-	-	-	-	-	-	-	-	-	-	-	-	-
		2	GenBank	-	-	MG262352	-	-	-	-	-	-	-	-	-	-	-	-	-
		3	GenBank	-	-	MG262353	-	-	-	-	-	-	-	-	-	-	-	-	-
Hybrids	P. cf. ciliate	1	Deqen, Yunnan, China	N28.28.48, E99.55.23	2838	-	MH574057	MH574138	MH574219	MH574300	MH574381	MH580420	MH574462	MH573976	1	Deqen, Yunnan, China	N28.28.48, E99.55.23	2838	MH580365
		2	Deqen, Yunnan, China	N28.28.48, E99.55.23	2838	-	MH574058	MH574139	MH574220	MH574301	MH574382	MH580421	MH574463	MH573977	2	Deqen, Yunnan, China	N28.28.48, E99.55.23	2838	MH580366
		3	Deqen, Yunnan, China	N28.28.48, E99.55.23	2838	-	MH574059	MH574140	MH574221	MH574302	MH574383	MH580422	MH574464	MH573978	-	-	-	-	-
	P. cf. wilsonii	1	Kangding, Sichuan, China	N30.07.39, E102.09.34	1656	-	MH574065	MH574146	MH574227	MH574308	MH574389	MH580428	MH574470	MH573984	-	-	-	-	-
Outgroup	S. matsudana	1	Kunming, Yunnan, China	N25.03.59, E102.45.51	1937	-	MH574084	MH574165	MH574246	MH574327	MH574408	MH580447	MH574489	MH574003	1	GenBank	-	-	DQ217771
